# Supplementary material for: IL-10 polymorphisms +434T/C, +504G/T, and -2849C/T may predispose to tubulointersititial nephritis and uveitis in pediatric population
Source: PLoS One. 2019 Feb 19;14(2):e0211915. doi: 10.1371/journal.pone.0211915 (PMC6380573; doi:10.1371/journal.pone.0211915)
Supplement: S1 Table — (XLSX) [file pone.0211915.s001.xlsx]

## Sheet: SNPs data
	rs1800629	rs361525	rs1799724	rs6703630	rs1800896	rs222202	rs3024490
Case nro	TNFa -308	TNFa -238	TNFa -857	IL10 -2849	IL10 -1082	IL10 +434	IL10 +504	Uveitis	Chronic uveitis	Age	Gender
1	G	G	C	C	A	T	G	yes	yes	5.41	male
2	AG	G	C	C	A	T	G	no	no	9	female
3	G	G	C	C	AG	T	G	yes	yes	14.5	female
4	G	G	C	C	AG	T	G	yes	yes	14.6	male
5	G	G	C	C	AG	T	G	no	no	11.4	female
6	AG	G	C	C	A	T	G	yes	yes	9.2	male
7	AG	G	C	T	G	T	G	no	no	16	male
8	G	G	C	C	G	T	G	yes	no	12.44	male
9	G	G	C	C	G	T	G	no	no	14.9	male
10	G	G	TC	C	A	T	G	yes	no	13	male
11	G	G	TC	CT	AG	T	G	no	no	6.5	male
12	G	G	C	C	A	T	G	yes	yes	12	male
13		G	C	C	AG	T	G	yes	yes	9.22	male
14	G	G	C	T	G	T	G	yes	yes	13.8	female
15	G	G	C	CT	AG	T	G	yes	no	14.5	female
16	G	G	C	CT	AG	T	G	no	no	15	male
17	G	G	C	CT	A	T	G	yes	yes	12.6	female
18	G	G	TC	C	A	T	G	yes	no	14	female
19	G	G	C	C	AG	T	G	no	no	13.3	female
20	G	G	C	CT	AG	T	G	yes	yes	15.32	male
21	G	G	C	T	G	T	G	yes	yes	15.39	male
22	G	G	TC	CT	AG	T	G	yes	yes	14.63	female
23	G	G	C	CT	AG	T	G	no	no	12	male
24	G	G	C	CT	AG	T	G	yes	no	11.77	female
25	G	G	C	C	AG	T	G	yes	yes	9.15	male
26	AG	G	C	CT	G	T	G	yes	no	12	female
27	G	G	C	C	A	T	G	no	no	7.97	male
28	G	G	C	T	G	T	G	yes	yes	6.6	female
29	G	G	C	C	A	T	G	yes	yes	12.91	female
30	G	G	C	T	G	T	G	no	no	1.75	male
